# Supplementary material for: Spatial Suitability of Peste des Petits Ruminants in North Africa Using Machine-Learning Ecological Niche Modeling
Source: Pathogens. 2026 Apr 24;15(5):466. doi: 10.3390/pathogens15050466 (PMC13209501; doi:10.3390/pathogens15050466)
Supplement: Supplementary file 1 [file pathogens-15-00466-s001.zip]

Archive with 1 entries (1 files):
- pathogens-4270916-supplementary.pdf
